# Supplementary material for: The Catalytic Domain of Neuropathy Target Esterase Influences Lipid Droplet Biogenesis and Lipid Metabolism in Human Neuroblastoma Cells
Source: Metabolites. 2022 Jul 12;12(7):637. doi: 10.3390/metabo12070637 (PMC9319352; doi:10.3390/metabo12070637)
Supplement: Supplementary file 1 [file metabolites-12-00637-s001.zip]

Archive with 1 entries (1 files):
- metabolites-1769754-supplementary.pdf
